# Supplementary material for: Impact of Ae-GRD on Ivermectin Resistance and Its Regulation by miR-71-5p in Aedes aegypti
Source: Insects. 2024 Jun 14;15(6):453. doi: 10.3390/insects15060453 (PMC11203581; doi:10.3390/insects15060453)
Supplement: Supplementary file 1 [file insects-15-00453-s001.zip]

Archive with 1 entries (1 files):
- insects-3031229-supplementary.pdf
